# Supplementary material for: Infants’ Dermal Exposure to Phthalates from Disposable Baby Diapers and Its Association with DNA Oxidative Damage
Source: Toxics. 2025 Mar 17;13(3):218. doi: 10.3390/toxics13030218 (PMC11946139; doi:10.3390/toxics13030218)
Supplement: Supplementary file 1 [file toxics-13-00218-s001.zip]

Archive with 1 entries (1 files):
- toxics-3499388-supplementary.pdf
